# Supplementary material for: Quantifying Impact of HIV Receptor Surface Density Reveals Differences in Fusion Dynamics of HIV Strains
Source: Viruses. 2025 Apr 18;17(4):583. doi: 10.3390/v17040583 (PMC12031222; doi:10.3390/v17040583)
Supplement: Supplementary file 1 [file viruses-17-00583-s001.zip]

Archive with 1 entries (1 files):
- viruses-3439885-supplementary.pdf
